# Supplementary material for: Identifying the safe operating space for food systems
Source: Nat Food. 2025 Oct 31;6(12):1153–63. doi: 10.1038/s43016-025-01252-6 (PMC12717010; doi:10.1038/s43016-025-01252-6)
Supplement: Supplementary file 3 — This Excel file (incl. the sheets as further described below) contains the references included in the review in support of Table 1 and Fig. 2 in the manuscript. It includes primary references that support underlying data for estimating the current status of food systems across the PBs (see Sheet 1. Current state - primary references), as well as secondary references (see Sheet 2. Current state - secondary references) that are used and referred to in primary references, indicated in bold on Sheet 1. It also includes references used for identifying the food system boundary (see Sheet 3. Boundary state). [file 43016_2025_1252_MOESM3_ESM.xlsx]

## Sheet: General information
Extended Data File 1 Accompanying manuscript 'Identifying the safe operating space for food systems'
Contributing authors: Sofie te Wierik, Fabrice DeClerck, Arthur Beusen, Dieter Gerten, Federico Maggi, Anna Norberg, Kevin Noone, Lena Schulte-Uebbing, Marco Springmann, Fiona H.M. Tang, Wim de Vries, Detlef van Vuuren, Sonja Vermeulen, Johan Rockström
Corresponding author: Sofie te Wierik (sofie.te.wierik@pik-potsdam.de)
This Excel file (incl. the sheets as further described below) contains the references included in the review in support of Table 1 and Figure 1 in the manuscript. It includes primary references that support underlying data for estimating the current status of food systems across the PBs (see Sheet 1. Current state - primary references), as well as secondary references (see Sheet 2. Current state …
Sheet	Column	Content
1. Current state - primary references
	Boundary	Planetary Boundary Domain
	Control variable	Associated control variable
	Source	Reference
	Evidence base for current state of food systems (method)	Provides approach and/or data used in the reference to derive provided evidence
	Variables (units)	Variable provided in the reference
	Estimate	Numerical estimate on the food system contribution to the listed variable
	Uncertainty range	(if provided) the uncertainty range associated with the specific reference.
	Inclusion of studies/reference to other studies (secondardy references)	Important data sources used in the reference (listed in 'Sheet 2. Current state - sec. refs')
	Detailed reference	Specific Figure or Table provided in the reference provideing
	Limitations/ knowledge gaps (explicit)	(if explicitly provided) limitations or knowledge gaps relating to the provided estimate
	Agreement/comparison with other studies (explicit)	(if explicitly provided) agreement of the provided estimate with respect to other studies
2. Current state - secondary references
	Planetary Boundary	Planetary Boundary Domain
	Primary Reference	Reference provided in 'Sheet 1. Current state - prim. refs'
	Secondary references	Full reference as provided in and in support of the original (Sheet 1.) primary reference
3. Boundary state
	Planetary boundary	Planetary Boundary Domain
	Food system boundary	Identified food system boundary (value and units)
	Evidence base for food system boundary	Main reference used to identify food system boundary
	Method/approach	Approach to identified food system boundary
	Additional references	Additional supporting references

## Sheet: 1. Current state - prim. refs
Boundary	Control variable	Source	Evidence base for current state of food systems (method)	Variables (units)	Estimate	Uncertainty range	Inclusion of important studies (secondardy references)	Detailed reference	Limitations/ knowledge gaps (explitcit)	Agreement/comparison with other studies (explicit)
Climate Change	CO2 concentration	Nabuurs, G.-J., Mrabet, R., Abu Hatab, A., Bustamante, M., Clark, H., Havlík, P., House, J., Mbow, C., Ninan, K. N., Popp, A., Roe, S., Sohngen, B., & Towprayoon, S. (2022). Agriculture, Forestry and Other Land Uses (Chapter 7) (A. R. Shukla, J. Skea, R. Slade, A. Al Khourdajie, R. van Diemen, D. McCollum, M. Pathak, S. Some, P. Vyas, R. Fradera, M. Belkacemi, A. Hasija, G. Lisboa, S. Luz, & J. M…	IPCC 2022 AR6. Bookkeeping model averages and country- and sector-specfiic emission database (EDGAR)	AFOLU GHG (CO2, N2O, CH4) emissions (2010-2019) from a) Land use change; b) Direct methane emissions from agriculture; c) Direct nitrous oxide emissions from agriculture (including agricultural soil emissions, manure management, agricultural biomass burning, enteric fermentation and rice cultivation).	11.9 GtCO2e yr–1	±4.4	Net AFOLU CO2 estimates are average of three bookkeeping models from (Hansis et al. 2015; Houghton and Nassikas 2017; Gasser et al. 2020). Peatland drainage and fires data is complemented from FAOSTAT (Prosperi et al. 2020) and GFED4s (van der Werf et al. 2017). CH4 and N2O emission estimates derive from Emissions Database for Global Atmospheric Research (EDGAR) data (Crippa et al. 2021), includi…	Table 7.1 in Nabuurs et al. 2022.	n.a.	"When using FAOSTAT/NGHGIs CO2 flux data, then the contribution of AFOLU to total emissions amounts to 13% of global emissions." (while 11.9 GtCO2e estimate from Nabuurs is 21% of global emissions).
		Caleffi, S., Micha, R., Mozaffarian, D., & Springmann, M. (2025). The socio-demographic characteristics of food-related environmental impacts. Research Square. https://doi.org/10.21203/rs.3.rs-5434310/v1	Life-cycle assessment (emission footprints) based on FAO Food Balance Sheets (regionalized environmental footprints matched with regional food demand)	Emissions assocaited with production, trade, and utilization (e.g., food, feed, processing) of food commodities. Includes CO2, CH4 and N2O emissions (expressed in CO2eq. yr-1)	16 GtCO2e yr-1	n.a.	"[Regionalized] footprints were obtained from a comprehensive meta-analysis of life cycle assessments (LCAs) of 40 foods produced by 38,700 farms in 119 countries, covering GHG emissions, land use, freshwater use, and soil and water pollution as measured by eutrophication potential", from Poore and Nemecek (2018)	Figure 1 in Caleffi et al. 2025	"the socio-demographic trends in our study are based on self-reported data from dietary surveys which can be subject to misreporting, e.g., due to social desirability bias . We minimised the impacts of the potential misreporting of intake by basing overall demand on reported national statistics and using the sociodemographic data only to disaggregate overall demand."	"Our main findings are in line with the literature on socio-demographic differences in environmental impacts but add to it a substantial amount of coverage and granularity."
		Tubiello, F. N., Rosenzweig, C., Conchedda, G., Karl, K., Gütschow, J., Xueyao, P., Obli-Laryea, G., Wanner, N., Qiu, S. Y., Barros, J. D., Flammini, A., Mencos-Contreras, E., Souza, L., Quadrelli, R., Heiðarsdóttir, H. H., Benoit, P., Hayek, M., & Sandalow, D. (2021). Greenhouse gas emissions from food systems: Building the evidence base. Environmental Research Letters, 16(6), 065007. https://do…	Sectoral emission estimates in line with the National GHG inventory reporting and NDC process (see IPCC Guidelines 2006).	GHG emissions from pre- and post-agriculture (including food transport, waste disposal, and (energy use in) supply chains) (2018). Includes CO2, CH4 and N2O emissions (expressed in CO2eq. yr-1)	5.8 Gt CO2e yr-1	30-50%	Sectoral emissions data from FAO (2020), originally developed by Tubiello et al (2013). The non-agricultural emissions include IPCC sectors "Energy, Industrial Production and Product Use" (IPPU), and "Waste" (Gütschow et al 2016, 2021).	Table 2 in Tubiello et al. 2021	"the data used for on-farm energy use also included energy use in forestry and fisheries, although data for these latter categories are quite incomplete. This implies that we may be overestimating emissions from on-farm energy use"	"Crippa et al (2021), using a similar approach to the one developed herein, recently estimated total emissions from the food system in EDGAR-FOOD, at 18 Gt CO2eq yr−1 in 2015 [estimated uncertainty range 14–22 Gt CO2eq yr−1.], representing 34% of total anthropogenic emissions." "[consistent with] Rosenzweig et al (2020), which estimated a range of food system emissions of 12–19 Gt CO2eq yr−1 for …
	Radiative forcing	Friedlingstein, P., O’Sullivan, M., Jones, M. W., Andrew, R. M., Bakker, D. C. E., Hauck, J., Landschützer, P., Le Quéré, C., Luijkx, I. T., Peters, G. P., Peters, W., Pongratz, J., Schwingshackl, C., Sitch, S., Canadell, J. G., Ciais, P., Jackson, R. B., Alin, S. R., Anthoni, P., … Zheng, B. (2023). Global Carbon Budget 2023. Earth System Science Data, 15(12), 5301–5369. https://doi.org/10.5194/…	Land use Change emissions are based on land-use and land-use change data and three bookkeeping models.	Cumulative historical CO2 emissions from Land Use Change relative to total cumulative anthropogenic emissions (1920-2020)	147 GtC (25% of total 584 GtC)	±0.7 GtC yr−1 ("which is a semi-quantitative measure for annual and decadal emissions and reflects our best value judgement that there is at least a 68 % chance (±1σ ) that the true land-use change emission lies within the given range for the range of processes considered here")	Bookkeeping approaches (updated estimates for each of Hansis et al., 2015; Gasser et al., 2020; and Houghton and Castanho, 2023). Uncertainty is derived from the DGVM ensemble (n=20)for period prior to 1960 (see Table 4 in Friedlingstein et al. 2023 for all models and references).	Table 4 in Friedlingstein et al. 2023	n.a.	n.a.
		Crippa, M., Guizzardi, D., Pagani, F., Banja, M., Muntean, M., Schaaf, E., Monforti-Ferrario, F., Becker, W. E., Quadrelli, R., Risquez, M. A., Taghavi-Moharamli, P., Köykkä, J., Grassi, G., Rossi, S., Melo, J., Oom, D., Branco, A., San-Miguel, J., Manca, G., … Pekar, F. (2024). GHG emissions of all world countries. JRC Publications Repository. https://doi.org/10.2760/4002897	EDGAR v.06 Global Greenhouse Gas emission data base (sectoral consistent with IPCC) based on (bottom-up) country reporting, activity data statistics from UNEP data, and scientific literature and expert judgment (1970-2023). Based on the Intergovernmental Panel on Climate Change (IPCC) guidelines for GHG reporting. Uncertainties are estimated using the tiered model of IPCC (2006a).	Cumulative historical CH4 (2009-2023) and N2O (1970-2023) emissions from agriculture, including agriculture livestock (enteric fermentation, manure management), agriculture soils (fertilisers, lime application, rice cultivation, direct soil emissions, indirect N2O emissions from agriculture), field burning of agricultural residues	48% and 68%, respectively	"Global total GHG emissions are estimated with around ±10% accuracy", with N2O having higher level of uncertainty (compared to CO2).	Country-level emission estimates based on Crippa et al. (2021)	n.a.	n.a.	n.a.
		Balasubramanian, S., Domingo, N. G. G., Hunt, N. D., Gittlin, M., Colgan, K. K., Marshall, J. D., Robinson, A. L., Azevedo, I. M. L., Thakrar, S. K., Clark, M. A., Tessum, C. W., Adams, P. J., Pandis, S. N., & Hill, J. D. (2021). The food we eat, the air we breathe: A review of the fine particulate matter-induced air quality health impacts of the global food system. Environmental Research Letters…	Sectoral emission estimates including five life-cycle stages from literature review, and selected databases. 322 studies, data sets and reports have been synthesized in this review	Food system (pre-production, production, consumption, waste management) contribution to anthropogenic global primary PM2.5 emissions, as a proxy for aerosol radiation interaction and aerosol cloud interactions	0.58	n.a.	EDGAR4.3.2 for primary PM2.5 and PM2.5 precursors (Crippa et al 2018). EMEP/EEA emissions factor database (EEA 2016), World Bank for demographic (World Bank 2020) and waste management data (World Bank 2018a), FAOSTAT for land use (change), food production, fertilizer production and livestock management data (FAO 2020a), the Global Fire Emissions Database (GFED4) (van der Werf et al 2017), and inp…	Table 2 in Balasubramanian et al. (2021)	Uncertainties with NH3 emissions, particularly from EDGAR (underestimated in 67% of the studies) over agricultural areas in e.g. China and the USA.	n.a.
		Crippa, M., Solazzo, E., Guizzardi, D., Van Dingenen, R., & Leip, A. (2022). Air pollutant emissions from global food systems are responsible for environmental impacts, crop losses and mortality. Nature Food, 3(11), 942–956. https://doi.org/10.1038/s43016-022-00615-7	EDGAR-FOOD air pollutant emission inventory, including production (including land use change and in-farm production), distribution, consumption and waste stages of the food chain.	Food system contribution to global primary PM2.5 emissions (2018) as a proxy for aerosol radiation interacction and aerosol cloud interaction	0.28	not provided for PM2.5	Building on Crippa, et al (2021) for the methodology.	Table 1 in Crippa et al. 2022.	"The percentage uncertainty has been calculated by considering the uncertainty of emission factors (EFs), activity data and uncertainty of the share factor applied to the total emission to account for the food system emissions"	"Our results are consistent with the food system shares presented by Balasubramanian et al. (2021), with the exception of primary PM2.5 where they found a food system share of 58%, which is double our estimate. The reason for this difference may be attributed to uncertainties associated with emissions from LULUCF."
		Springmann, M., Van Dingenen, R., Vandyck, T., Latka, C., Witzke, P., & Leip, A. (2023). The global and regional air quality impacts of dietary change. Nature Communications, 14(1), 6227. https://doi.org/10.1038/s41467-023-41789-3	Gridded atmospheric PM2.5 concentrations estimated from different emissions from dietary scenarios. Emission data derived from the CAPRI agriculture-economic model, based on middle-of-the-road SSP2 and RCP 6.0. Atmopsheric modeling with TM5-FASST.	Share of anthropogenic PM2.5 to total PM2.5 emission in baseline (BMK) projection for 2030.	0.25	n.a.	National food consumptionin CAPRI is based on food availability data from FAOSTAT and Eurostat (see Britz et al.2014). National GHG emissions from FAO were used to generate commodity specific emission factors for NH3 and CH4 t from enteric fermentation, manure management, and cultivated soils, from Fellman et al.(2018) and Jansson et al.(2018)	n.a.	n.a.	"In previous analyses, we also assessed the sensitivity of emissions estimates to different model specifications and found the current method to be the most robust"
		Forster, P. M., Smith, C. J., Walsh, T., Lamb, W. F., Lamboll, R., Hauser, M., Ribes, A., Rosen, D., Gillett, N., Palmer, M. D., Rogelj, J., von Schuckmann, K., Seneviratne, S. I., Trewin, B., Zhang, X., Allen, M., Andrew, R., Birt, A., Borger, A., … Zhai, P. (2023). Indicators of Global Climate Change 2022: Annual update of large-scale indicators of the state of the climate system and human infl…	Calculated based on AR6 WG1 methodology (IPCC) see Smith et al., 2021 and IPCC Annex III	Contribution of Effective Radiative Forcing over full period from different forcers (W m-2) (1750-2022)	Total anthropogenic ERF = 2.91 W m−2 in 2022	For total anthropogenic ERF: 2.19 to 3.63 (based on 100 000-member probabilistic Monte Carlo ensemble samped to span the assessed uncertainty range, reported as 5 %–95 % ranges)	ERFs were principally assessed in Chap. 7 of AR6 WGI (Forster et al., 2021). The ERF calculation follows the methodology used in AR6 WGI (Smith et al., 2021).	Table 3 in Forster et al. (2023)	n.a.	n.a.
Land Use Change	Intact nature (global)	FAO. (2024). Land statistics 2001–2022. https://openknowledge.fao.org/handle/20.500.14283/cd1484en	FAO Land use data collected at country-level via questionnaires in line with the World Census of Agriculture, complemented with data from global remote sensing maps.	Agricultural land area (crop and rangelands)	48 Mkm2 (37% of total land area) 15.7 Mkm2 Cropland 32.1 Mkm2 Rangeland and pastures	6% for global mean herbaceous crops area	n.a.	n.a.	"We used information provided in the FAOSTAT Land cover data as a proxy to estimate uncertainty in land use variables, following previous work developed by FAO (Tubiello et al., 2023). Results indicated that the global mean herbaceous crops area was estimated to 1.3 billion ha ± 6 percent, corresponding to an error of about 80 million ha. Furthermore, there were large variations in uncertainties …	To this end, it is interesting to note that recent estimates of cropland area uncertainty (5 percent) published by the 2022 Census of Agriculture of the United States of America were consistent with the results reported above for uncertainty in herbaceous crops/arable land in Northern America
	Intact nature (ecoregion)	Klein Goldewijk, K., Beusen, A., Doelman, J., & Stehfest, E. (2017). Anthropogenic land use estimates for the Holocene – HYDE 3.2. Earth System Science Data, 9(2), 927–953. https://doi.org/10.5194/essd-9-927-2017	HYDE V3.2.1 Spatially explicit cropland and grazing land (pasture+rangeland) (300 M resolution) based on satellite-data from ESA (2010)	Cropland and grazing land (considered ‘permanent pasture’ under FAO’s definition after 1960, including extensive rangelands and permanent pasture) (2017)	n.a.	1-2%	ESA Land Cover consortium maps (ESA, 2016; Hollman et al., 2013), based on MERIS satellite data. Additional data: cropland layer map of Waldner et al., 2016; irrigation data of Siebert, 2008, and Siebert et al., 2015, MIRCA data set and rice data from You et al., 2014;	n.a.	" [...] these numbers [rice area in China] are highly uncertain and must be treated with care." "Making the distinction between pasture and rangeland is difficult and uncertain, also in the recent past, as this distinction is not covered by FAO statistics, though a distinction between permanent meadows and pastures into “cultivated” and “natural growing” is already available for some countries (F…	n.a.
		Rockström, J., Gupta, J., Qin, D., Lade, S. J., Abrams, J. F., Andersen, L. S., Armstrong McKay, D. I., Bai, X., Bala, G., Bunn, S. E., Ciobanu, D., DeClerck, F., Ebi, K., Gifford, L., Gordon, C., Hasan, S., Kanie, N., Lenton, T. M., Loriani, S., … Zhang, X. (2023). Safe and just Earth system boundaries. Nature, 619(7968), Article 7968. https://doi.org/10.1038/s41586-023-06083-8	Intactness comprising spatially explicit data (1 km2 resolution) on the land where natural processes predominated (LNPP) from Food, Agriculture, Biodiversity, Land-Use, and Energy (FABLE) Consortium	Intactness (or LNPP) (%)	n.a.	n.a.	Based on four spatial datasets measuring intact nature, with 75% agreement thresholds as described in DeClerck et al., 2021 and Fable Policy brief (2022)	Figure 1a in DeClerck et al., (2021)	n.a.	n.a.
Biosphere Integrity	HANPP	Stenzel, F., Braun, J., Breier, J., Erb, K., Gerten, D., Heinke, J., Matej, S., Ostberg, S., Schaphoff, S., & Lucht, W. (2024). biospheremetrics v1.0.2: An R package to calculate two complementary terrestrial biosphere integrity indicators – human colonization of the biosphere (BioCol) and risk of ecosystem destabilization (EcoRisk). Geoscientific Model Development, 17(8), 3235–3258. https://doi.…	Simulated HANPP from global dynamic vegetation model LPJmL5.7	Global crop biomass extracted from all harvested crops; residues from harvested crops; inhibited NPP from land coversion compared to the total HANPP (excludes woodlands and timber harvest) (2016)	4.3 GtC yr-1 (NPPharv) and 7.45 GtC yr-1 (NPPluc); 13.8 GtC yr-1 (total HANPP)	n.a.	Carbon extraction of grasslands is based on prescribed livestock densities (Heinke et al., 2023). agricultural crop composition is prescribed considering 12 crop functional types (CFTs) (Bondeau et al., 2007) and three second-generation bioenergy crop functional types (BFTs) (Beringer et al., 2011).Climate input from GSWP3-W5E5 derived from the ISIMIP project. Manure, fertilizer, and crop-specifi…	Figure 2 in Stenzel et al., 2024	n.a.	"The results of BioCol are (except for forest harvest) strictly model based and are in general well in line with the existing data-based assessments (Kastner et al., 2022; Krausmann et al., 2013)."
		Haberl, H., Erb, K. H., Krausmann, F., Gaube, V., Bondeau, A., Plutzar, C., Gingrich, S., Lucht, W., & Fischer-Kowalski, M. (2007). Quantifying and mapping the human appropriation of net primary production in earth’s terrestrial ecosystems. Proceedings of the National Academy of Sciences, 104(31), 12942–12947. https://doi.org/10.1073/pnas.0704243104	HANPP is based on country-level Food and Agriculture Organization (FAO) on area and biomass harvest on cropland and forests. Potential NPP is based on model (LPJ) simulations. Actual NPP is calculated by using harvest indices to extrapolate NPP on cropland from harvest statistics.	Global crop biomass extracted from all harvested crops; inhibited NPP from land coversion compared to the total HANPP (2000)	8.18 GtC yr-1 (NPPharv) and 6.29 GtC yr-1 (NPPluc)	n.a.	Land-use data based on five land-use classes (infrastructure/urban, cropland, grazing land, forestry, and wilderness) was derived from the Global Land Cover (GLC) 2000 data (wwwgvm.jrc.it/glc2000), a cropland map (Ramankutty and Foley (1998), Forest Resources Assessment/Temperate and Boreal Forest Resources Assessment (FRA/TBFRA) data on forest area (FAO 2001; UN, 2000), and a wilderness map (San…	n.a.	"success in harmonizing HANPP definitions would largely eliminate the impression that HANPP calculations are extremely uncertain: outcome differences due to different definitions appear to be much larger than those that result from different calculation methods or data." "The similarity of our results with those of other authors, however, is partly coincidental, because their definitions of HANPP…	"Our recalculation gave lower results for appropriated amounts of biomass according to Vitousek’s ‘‘intermediate’’ and ‘‘high’’ definitions, but our results for NPP0 and NPPact were also lower, so that results for HANPP expressed as a percentage of NPP0 are almost identical. We conclude that differences between our results and those of Vitousek et al. largely stem from divergences in definitions.…
		Richardson, K., Steffen, W., Lucht, W., Bendtsen, J., Cornell, S. E., Donges, J. F., Drüke, M., Fetzer, I., Bala, G., von Bloh, W., Feulner, G., Fiedler, S., Gerten, D., Gleeson, T., Hofmann, M., Huiskamp, W., Kummu, M., Mohan, C., Nogués-Bravo, D., … Rockström, J. (2023). Earth beyond six of nine planetary boundaries. Science Advances, 9(37), eadh2458. https://doi.org/10.1126/sciadv.adh2458	LPJmL4 for estimating pre-industrial NPP using climate input from Earth system model (Climber-2)	Global crop biomass extracted from all harvested crops; inhibited NPP from land coversion compared to the total HANPP (2000)	11.2 GtC yr-1 (NPPharv) and 5.6 GtC yr-1 (NPPluc)	n.a.	n.a.	n.a.	n.a.	"The most detailed and systematic derivation is found in Haberl et al. for the year 2000, and a subsequent evaluation for the 20th century in Krausmann et al. (33). Although these were derived from baseline NPP simulations for potential natural vegetation also produced by the LPJmL model (from which human appropriation was deduced using a variety of data bases of human land use in a number of rel…
	Ecosystem integrity	Mohamed, A., DeClerck, F., Verburg, P. H., Obura, D., Abrams, J. F., Zafra-Calvo, N., Rocha, J., Estrada-Carmona, N., Fremier, A., Jones, S. K., Meier, I. C., & Stewart-Koster, B. (2024). Securing Nature’s Contributions to People requires at least 20%–25% (semi-)natural habitat in human-modified landscapes. One Earth, 7(1), 59–71. https://doi.org/10.1016/j.oneear.2023.12.008	Global mapping of semi-natural habitat through identified landscape elements: complex diverse (semi)-natural habitat, complex diverse natural habitat, diverse floral resources, forest, grassy elements, and woody elements, calculated from ESA WorldCover 10 m resolution land cover	Percentage (%) of (semi-)natural habitat within 1 km2	50% of human-modified lands are below the level of 10% habitat per km2, and 64% and 70% of human-modified lands are below 20% and 25% habitat per km2, respectively	n.a.	n.a.	Figure 4 in Mohamed et al. 2025	"limited thematic resolution of the land-cover data and assumptions made in the analysis may lead to an underestimation of habitat in the landscape, particularly in terms of small-scale elements (i.e., floral resources, grassy patches, and hedgerows)" "partially due to the limited spatial resolution but also a result of the limited thematic resolution of this data product and the absence of infor…	n.a.
		Poore, J., & Nemecek, T. (2018). Reducing food’s environmental impacts through producers and consumers. Science, 360(6392), 987–992. https://doi.org/10.1126/science.aaq0216	Literature synthesis including 570 suitable studies with a median reference year of 2010. Agricultural land includes: Seed, on- and off-farm arable and permanent crops, fallow land, temporary pasture, permanent pasture. Agricultural land use for individual products (n=40) was estimated based on yield estimates from FAOSTAT	Percentage of global agricultural land used for food production	0.88	n.a.	n.a.	n.a.	n.a.	n.a.
Freshwater	Blue water consumptive use	McDermid, S., Nocco, M., Lawston-Parker, P., Keune, J., Pokhrel, Y., Jain, M., Jägermeyr, J., Brocca, L., Massari, C., Jones, A. D., Vahmani, P., Thiery, W., Yao, Y., Bell, A., Chen, L., Dorigo, W., Hanasaki, N., Jasechko, S., Lo, M.-H., … Yokohata, T. (2023). Irrigation in the Earth system. Nature Reviews Earth & Environment, 1–19. https://doi.org/10.1038/s43017-023-00438-5	Review paper including irrigation (water use and area) estimates from empirical data and models. Global irrigation consumptive use estimates presented here derives from process-based model ensemble (irrigation use) represented by the range.	Global water consumption from irrigation (km3 yr-1)	1,200 km3 yr-1	99 km3 yr-1 (standard deviation)	Global irrigation water consumptive use modeling studies (and associated ESM or GHM in brackets) from: Hanasaki et al. 2018 (H08); Siebert et al. 2010 (GCWM); Pokhrel et al. 2015 (HiGW-MAT); Doll et al. 2002 (WaterGap 2.1); Wada et al. 2014 (PCR-GLOBWG, CRU TS2.1); Jägermeyr et al. 2017 (LPJmL); Zhou et al. 2020 (E3SM-1SG, E3SM-2SG, E3SM-2SGM). For details on temporal resolution (which is not con…	Supplementary Table S2 in McDermid et al. (2023)	Data availability of critical details required for modeling irrigation (area, crop type and calendar, irrigation methods) is limited. Crop growth models that simulate consumptive use are limited by uncertainties regarding specific water use/technological availability. For a full account of reported uncertainties see Box 1 in McDermid et al. (2023).	n.a.
		Springmann, M., Clark, M., Mason-D’Croz, D., Wiebe, K., Bodirsky, B. L., Lassaletta, L., De Vries, W., Vermeulen, S. J., Herrero, M., Carlson, K. M., Jonell, M., Troell, M., DeClerck, F., Gordon, L. J., Zurayk, R., Scarborough, P., Rayner, M., Loken, B., Fanzo, J., … Willett, W. (2018). Options for keeping the food system within environmental limits. Nature, 562(7728), 519–525. https://doi.org/10…	Country-specific crop blue water footprints (2010) from IMPACT model	Global consumptive bluewater use from agricultural production (crops, including fodder for livestock and fish and seafood).	1,810 km3 yr-1	n.a.	Consumptive blue water use derived from the IMPACT model (Robinson et al., (2015)	Extended Data Table 3 in Springmann et al. (2018),	n.a.	"Our estimates are comparable to previous estimates of [...] bluewater use in 2000 of 1,700–2,270 km3" (Shiklomanov & Rodda, 2004; Gerten et al., 2013)
	Green water	Te Wierik, S., Gerten, D., Anderson, L., Porkka, M., Virkki, V., Braun, J., Rockstrom, J., Norberg, A., Breier, J., & Stenzel, F. (n.d.). Attribution of global freshwater changes to climate and land use changes. Manuscript in Prep.	Global simulation of green water deviations beyond pre-industrial variability envelopes using LPJmL v4, using counter-climatic climate input data to exclude climate forcing	Global land area (%) where green water variability is beyond local pre-industrial variability envelope from land use changes alone (no climate forcing)	40% of present-day transgressions beyond pre-industrial baseline (excl. climate forcing)	n.a.	n.a.	n.a.	preliminary results, in prep.	n.a.
Biogeochemical flows	Nitrogen	Schulte-Uebbing, L. F., Beusen, A. H. W., Bouwman, A. F., & de Vries, W. (2022). From planetary to regional boundaries for agricultural nitrogen pollution. Nature, 610(7932), Article 7932. https://doi.org/10.1038/s41586-022-05158-2	Modeled agricultural nitrogen inputs, surplus and fluxes (deposition, runoff to surface water, leaching to groundwater from agricultural soils) using IMAGE-GNM at 0.5 resolution for 2010. Agricultural N inputs include: mineral fertilizer, manure, biological N fixation and deposition. N fluxes included for deposition: NH3 emissions included derive from manure deposition on all grasslands (includin…	Global agricultural N surplus (Tg N yr-1)	119 Tg N yr-1	n.a.	n.a.	Figure 2 in Schulte-Uebbing et al. (2022)	n.a.	n.a.
		Schwede, D. B., Simpson, D., Tan, J., Fu, J. S., Dentener, F., Du, E., & deVries, W. (2018). Spatial variation of modelled total, dry and wet nitrogen deposition to forests at global scale. Environmental Pollution, 243, 1287–1301. https://doi.org/10.1016/j.envpol.2018.09.084	Modeled global N deposition over forests from NH3 and NOx based on an ensemble of deposition models from the HTAP2 project, and specific for forest deposition using the EMEP- MSC-W model rv4.17, at 1 degree spatial resolution for 2010.	Atmospheric deposition of NHx and NOx-N (Tg N yr-1)	23 Tg N yr-1	n.a.	Updated global estimates of N deposition based on the HTAP2 multi-model ensemble (Tan et al. 2018).	n.a.	n.a.	"Asian forests received the highest level of total N deposition (Table S1), -which is consistent with a recent synthesis of total N deposition in throughfall and stemflow across 33 forested sites (21.6, ranging 15.0–31.2 kg N ha-1 yr-1) (Du et al., 2016)".
	Phosphorus	Beusen, A. H. W., Doelman, J. C., Van Beek, L. P. H., Van Puijenbroek, P. J. T. M., Mogollón, J. M., Van Grinsven, H. J. M., Stehfest, E., Van Vuuren, D. P., & Bouwman, A. F. (2022). Exploring river nitrogen and phosphorus loading and export to global coastal waters in the Shared Socio-economic pathways. Global Environmental Change, 72, 102426. https://doi.org/10.1016/j.gloenvcha.2021.102426	Globally modeled P inputs and delivery to surface water from agriculture (phosphorus fertilizer and animal manure), aquaculture (feed phosphorus) and waste-water based on IMAGE-GNM coupled to GHM PCR-GLOBWB for the year 2015 at 0.5 degree	P delivery to surface water (Tg P yr-1)	7.2 Tg P yr-1	n.a.	n.a.	n.a.	n.a.	"The global P export from IMAGE-GNM for 2000 (4 Tg P yr 1) is much less than the Global NEWS estimate of (9 Tg P yr 1) and the 22 Tg P yr 1 from Meybeck (1982). Global estimates for river P export exceeding 10 Tg P yr 1 seem unrealistic based on the validation of IMAGE-GNM."
Stratospheric ozone		Nabuurs, G.-J., Mrabet, R., Abu Hatab, A., Bustamante, M., Clark, H., Havlík, P., House, J., Mbow, C., Ninan, K. N., Popp, A., Roe, S., Sohngen, B., & Towprayoon, S. (2022). Agriculture, Forestry and Other Land Uses (Chapter 7) (A. R. Shukla, J. Skea, R. Slade, A. Al Khourdajie, R. van Diemen, D. McCollum, M. Pathak, S. Some, P. Vyas, R. Fradera, M. Belkacemi, A. Hasija, G. Lisboa, S. Luz, & J. M…	N2O emissions from AFOLU (IPCC AR6), only including the agricultural and not overall AFOLU N2O emissions. Note that mass conversion from N to N2O based on conversion factor = 1.57 (Tian et al., 2024).	Global N2O emissions from fertilizer and manure application of croplands and grazing lands, soil emissions, aquaculture, and biomass burning.	4.2 Tg N yr-1 (69% based on estimated total net anthropogenic emissions of 5.8 Tg N yr-1)	± 2.5 (60%)	N2O emissions are based on Emissions Database for Global Atmospheric Research (EDGAR) data (Crippa et al. 2021)	Table 7.1 in Nabuurs et al. (2022)	n.a.	Other data sources (FAOSTAT; USA EPA) are within the uncertainty range of EDGAR.
		Tian, H., Pan, N., Thompson, R. L., Canadell, J. G., Suntharalingam, P., Regnier, P., Davidson, E. A., Prather, M., Ciais, P., Muntean, M., Pan, S., Winiwarter, W., Zaehle, S., Zhou, F., Jackson, R. B., Bange, H. W., Berthet, S., Bian, Z., Bianchi, D., … Zhu, Q. (2024). Global nitrous oxide budget (1980–2020). Earth System Science Data, 16(6), 2543–2604. https://doi.org/10.5194/essd-16-2543-2024	Global direct agricultural N2O emissions from bottom-up (i.e. inventories, flux measurments,process-based modeling including NMIP2) and top-down (i.e. atmospheric measurement inversion) for the year 2020. Note that mass conversion from N to N2O based on conversion factor = 1.57 (Tian et al., 2024).	Global N2O emissions from fertilizer and manure application of croplands and grazing lands, manure left on pasture, manure management, soil emissions, aquaculture. Excludes biomass burning and waste water.	3.9 Tg N yr-1 (55% of total anthropogenic emissions of 7.3 Tg N yr-1)	range: 2.9 – 5.1	Soil emissions and manure on pasture derived from EDGAR v7.0 (Crippa et al., 2021), FAOSTAT (Tubiello et al., 2015), SRNM (Wang et al. (2020), DLEM (Tian et al., 2015; Xu et al., 2017) and NMIP2 (Global N2O Model Intercomparion Project) models. Global N flows in freshwater and aquaculture derive from Bouwman et al. (2011, 2013) en Beusen et al. (2016). For a full account of included databases, se…	Table 3 in Tian et al. 2024	Uncertainty in FAOSTAT N2O emissions is ∼ 60 % across typologies. Poorly captured dependence of emission factors (EFs) on regional climate, management practices such as tillage, legume effect, and soil physical and biochemical conditions are key causes of the large uncertainty in the estimates of agricultural N2O emissions Uncertainties from process-based modeling of direct agricultural N2O emiss…	"In comparing the global N2O budget estimates with previous studies, the definitions and terminology used in this study for N2O sources and sinks are consistent with those in Tian et al. (2020)." "The total of direct agricultural emissions, other direct anthropogenic emissions, and indirect anthropogenic emissions in this study is the same as the previous estimates (Tian et al., 2020)."
Ocean acidification		Nabuurs, G.-J., Mrabet, R., Abu Hatab, A., Bustamante, M., Clark, H., Havlík, P., House, J., Mbow, C., Ninan, K. N., Popp, A., Roe, S., Sohngen, B., & Towprayoon, S. (2022). Agriculture, Forestry and Other Land Uses (Chapter 7) (A. R. Shukla, J. Skea, R. Slade, A. Al Khourdajie, R. van Diemen, D. McCollum, M. Pathak, S. Some, P. Vyas, R. Fradera, M. Belkacemi, A. Hasija, G. Lisboa, S. Luz, & J. M…	IPCC 2022 AR6. Bookkeeping model averages and country- and sector-specfiic emission database (EDGAR)	CO2 emissions from AFOLU (2010-2019)	5.9 Gt CO2 yr–1	± 4.1	Net AFOLU CO2 estimates are average of three bookkeeping models from (Hansis et al. 2015; Houghton and Nassikas 2017; Gasser et al. 2020).	Table 7.1 in Nabuurs et al. 2022.	"When using FAOSTAT/NGHGIs CO2 flux data, then the contribution of AFOLU to total emissions amounts to 13% of global emissions." (while 11.9 GtCO2e estimate from Nabuurs et al. 2022 is 21% of global emissions).	n.a.
		Tubiello, F. N., Rosenzweig, C., Conchedda, G., Karl, K., Gütschow, J., Xueyao, P., Obli-Laryea, G., Wanner, N., Qiu, S. Y., Barros, J. D., Flammini, A., Mencos-Contreras, E., Souza, L., Quadrelli, R., Heiðarsdóttir, H. H., Benoit, P., Hayek, M., & Sandalow, D. (2021). Greenhouse gas emissions from food systems: Building the evidence base. Environmental Research Letters, 16(6), 065007. https://do…	Sectoral emission estimates in line with the National GHG inventory reporting and NDC process (see IPCC Guidelines 2006).	CO2 emissions post-production food chain emissions (including food transport, waste disposal, and energy use in supply chains) for 2018	4.8 GtCO2 yr–1	30-50%	Sectoral emissions data from FAO (2020), originally developed by Tubiello et al (2013). The non-agricultural emissions include IPCC sectors "Energy, Industrial Production and Product Use" (IPPU), and "Waste" (Gütschow et al 2016, 2021).	Table 2 in Tubiello et al. 2021	"the data used for on-farm energy use also included energy use in forestry and fisheries, although data for these latter categories are quite incomplete. This implies that we may be overestimating emissions from on-farm energy use"	"Crippa et al (2021), using a similar approach to the one developed herein, recently estimated total emissions from the food system in EDGAR-FOOD, at 18 Gt CO2eq yr−1 in 2015 [estimated uncertainty range 14–22 Gt CO2eq yr−1.], representing 34% of total anthropogenic emissions." "[consistent with] Rosenzweig et al (2020), which estimated a range of food system emissions of 12–19 Gt CO2eq yr−1 for …
		Friedlingstein, P., O’Sullivan, M., Jones, M. W., Andrew, R. M., Bakker, D. C. E., Hauck, J., Landschützer, P., Le Quéré, C., Luijkx, I. T., Peters, G. P., Peters, W., Pongratz, J., Schwingshackl, C., Sitch, S., Canadell, J. G., Ciais, P., Jackson, R. B., Alin, S. R., Anthoni, P., … Zheng, B. (2023). Global Carbon Budget 2023. Earth System Science Data, 15(12), 5301–5369. https://doi.org/10.5194/…	Historical CO2 emissions from land use change as proxy for food system contribution, based on five datasets of emissions. Fossil CO2 emission are based on energy statistics and cement producting data. Emissions from land use change are based on land use models and bookkeeping data. See Table 2 for full account of references used for different emission categories.	Historical cumulative CO2 emissions from land use change (1750-2022) over the total cumulative anthropogenic CO2 emissions	218 Gt CO2 (25%)	±0.7 Gt C yr−1 (for land use emissions <1960).	Fossil CO2 emissions from Andrew and Peters (2022); from Gilfillan and Marland (2021); UNFCCC (2022) and Peters et al. (2011). Net land-use change flux (ELUC) emissions derive from bookkeeping models (Hansis et al., 2015; Gasser et al., 2020; and Houghton and Castanho, 2023), dynamic global vegetation models, intermediate-complexity land carbon cycle models. For a full account of references see T…	Table 2 and Table 4 in Friendlingstein et al. (2023)	n.a.	n.a.
		Gruber, N., Bakker, D. C. E., DeVries, T., Gregor, L., Hauck, J., Landschützer, P., McKinley, G. A., & Müller, J. D. (2023). Trends and variability in the ocean carbon sink. Nature Reviews Earth & Environment, 4(2), 119–134. https://doi.org/10.1038/s43017-022-00381-x	Review paper based on Global Carbon Budget 2021 that estimates the ocean CO2 sink based on global ocean biogeochemistry models and observation-based data products	Uptake of total anthropogenic CO2 emissions from 1960-2010 in ocean	0.25	±2%	Global Carbon Budget 2021 from Friedlingstein et al. (2022)	n.a.	Observation-based flux measurements constrained by sparse availability, and overall uncertainties in flux measurements (i.e. gas transfer); limited sampling to udnerstand short term variability of ocean CO2 uptake.	n.a.
Aerosol loading		Crippa, M., Solazzo, E., Guizzardi, D., Van Dingenen, R., & Leip, A. (2022). Air pollutant emissions from global food systems are responsible for environmental impacts, crop losses and mortality. Nature Food, 3(11), 942–956. https://doi.org/10.1038/s43016-022-00615-7	EDGAR-FOOD-AP from country-based inventory including production, consumption, end-of-life, packaging, processing, retail, transport emissions of NH3, NOx, SO2, CO, non-methane volatile organic compound (NMVOC) and PM (PM10, PM2.5, black carbon (BC) and organic carbon (OC), and FAOSTAT LULC emissions (available for 1990-2015).	1. Global NH3 emissions (2018) from food systems, including vegetation clearance in tropical rainforest and peatlands (86% of total NH3 emissions) 2. Global primary PM2.5 emissions (2018) from food systems, including vegetation clearance in tropical rainforest and peatlands.	NH3: 47 Tg N yr-1 PM2.5: 17 Tg yr-1	NH3: 59-126%. Range represents estimated uncertainty from industrialized countries (lower-end) and developing countries (upper-end)	Emission estimates from LULUCF (biomass burning) derived from FAOSTAT activity data on burnt areas by forest type, and Global Fire Emission Database (GFED) historical estimates backward extrapolation using RETRO wildfire inventory (Schultz et al. 2008)	Figure 1 in Crippa et al. (2022)	Highly uncertain estimates of historical emissions from LULUCF that are based on first-estimate from combining satellite-derived and modeling based studies	n.a.
		Schulte-Uebbing, L. F., Beusen, A. H. W., Bouwman, A. F., & de Vries, W. (2022). From planetary to regional boundaries for agricultural nitrogen pollution. Nature, 610(7932), Article 7932. https://doi.org/10.1038/s41586-022-05158-2	Global modeling of NH3 fluxes (2010) from IMAGE-GNM	Global NH3 emissions from manure and fertilizer application on agricultural land and grasslands, and from manure storage and housing systems (2010)	37 Tg N yr-1	n.a.	NH3 fluxes calculated with IMAGE-GNM described in Beusen et al. (2015)	Model input files in Extended data (https://zenodo.org/records/6395016)	n.a.	n.a.
		Balasubramanian, S., Domingo, N. G. G., Hunt, N. D., Gittlin, M., Colgan, K. K., Marshall, J. D., Robinson, A. L., Azevedo, I. M. L., Thakrar, S. K., Clark, M. A., Tessum, C. W., Adams, P. J., Pandis, S. N., & Hill, J. D. (2021). The food we eat, the air we breathe: A review of the fine particulate matter-induced air quality health impacts of the global food system. Environmental Research Letters…	Country-based inventory of food systems emissions per emission sector, of PM2.5 and its precursors for PERIOD based on several sources, including EDGAR Inventory (V4.3.2) , FAOSTAT database on land use change, and GFED, and a systematic literature review.	Global emissions from the life-cycle of the global food system from pre-production (landuse change, fertilizer production), production (onfarm energy use, manure management, grazing, fertilizer use, agricultural waste burning, and other, e.g. onfarm handling of agricultural products, standing crop emissions), post-production (food industry, retail and distribution, transportation), consumption (c…	24 Tg primary PM2.5 (58% of anthropogenic primary PM2.5 emissions), of which 14 Tg yr-1 derived from agricultural land conversion. 42 Tg NH3 (72% of NH3 emissions)	n.a.	Emissions Database for Global Atmospheric Research (EDGAR4.3.2) for annual emissions of primary PM2.5 and PM2.5 precursors per activity, fuel use, technogology, pollutant type and end of pipe abatement (Crippa et al 2018); EMEP/EEA emissions factor database (EEA 2016), the World Bank for demographic (World Bank 2020) and waste management data (World Bank 2018), FAOSTAT data on LULUCF, food produc…	Table 2 in Balasubramanian et al. (2021)	High uncertainties in NH3 emission estimates (underestimated NH3 emissions over agricultural lands in China and the USA).	n.a.
		Lelieveld, J., Evans, J. S., Fnais, M., Giannadaki, D., & Pozzer, A. (2015). The contribution of outdoor air pollution sources to premature mortality on a global scale. Nature, 525(7569), Article 7569. https://doi.org/10.1038/nature15371	High resolution atmopsheric chemistry-general circulation model (including desert dust which has a mostly natural origin) ECHAM v5.3.01/MESSy v.1.0.9 at approximately 1.1 degree spatial resolution and 31 vertical atmopsheric pressure levels. Seven source categories were substracted from the model runs to determine their relative contributions. Source emissions derived from:	Dominant contributor to PM2.5 concentrations and associated mortality rates in the Northern and Southern hemisphere (for the year 2010).	Biomass burning is leading contributor in most of the Southern hemisphere (up to 90% in Angola) Agriculture (NH3)is leading contributor in Europe, Eastern US and many parts across Asia.	n.a.	Monthly emission data derives from Doering et al., 2010, derived from EDGAR (at 0.1 degree spatiala resolution)	Figure 2 in Lelieveld et al. (2015)
		Springmann, M., Van Dingenen, R., Vandyck, T., Latka, C., Witzke, P., & Leip, A. (2023). The global and regional air quality impacts of dietary change. Nature Communications, 14(1), 6227. https://doi.org/10.1038/s41467-023-41789-3	Change in production and emission data from CAPRI agriculture-economic model, with national food consumption based on FAOSTAT and Eurostat. PM2.5 concentrations (and ground-level ozone) modeled with TM5-FASST air quality model. 2030 projections based on SSP-2 and RCP 6.0.	Baseline projections (2030) of NH3 emissions from food (and seperately animal-based food)	49 Tg yr-1 (of which 41 Tg yr-1 from animal-based products), around 80-84%	n.a.	n.a.	Figure 1 in Springmann et al., 2023	n.a.	n.a.
		Bauer, S. E., Tsigaridis, K., & Miller, R. (2016). Significant atmospheric aerosol pollution caused by world food cultivation. Geophysical Research Letters, 43(10), 5394–5400. https://doi.org/10.1002/2016GL068354	Earth system model (GISS ESM E2) at 2-2.5 degree resolution and 40 vertical layers, and aerosol scheme MATRIX based on ISORROPIA II for aerosol gas phase partitioning. Ten year mean for historical (1850), present-day (2010) and future (2100) conditions (following RCP8.5). Anthropogenic contributions are calculated by runs where agricultural emissions are excluded.	NH3 emissions from agriculture in Europe and the US (unclear where emission data derive from, and whatis considered under agriculture) for 2010	50% (US) and 55% (Europe) of the anthropogenic PM2.5 concentrations	n.a.	n.a.	Figure 1 in Bauer et al.,	n.a.	n.a.
Novel entities	Pesticides	Tang, F. H. M., Lenzen, M., McBratney, A., & Maggi, F. (2021). Risk of pesticide pollution at the global scale. Nature Geoscience, 14(4), Article 4. https://doi.org/10.1038/s41561-021-00712-5	Global database of pesticide use data and th non-cumulative predicted environmental concentration (PEC) of 92 most used active ingredients (AI) in four environmental compartments (soil, surface water, groundwater and atmosphere) at 5 arcmin spatial resolution for the year 2015. AI application rates derive from PEST-CHEMGRIDS V.1 global database. Risks are based on the ratio between concentrations…	Agricultural land area at risk of pesticide pollution by at least one active ingredient, and at risk of more than one active ingredient	74.8% and 64%	n.a.	Annual application rates based on USGS Pesticide National Synthesis Project (Baker, 2018) and FAOSTAT	Figure 1 in Tang et al. 2021	Uncertainties regarding synergistic effects of mixing of AI in the environment may underestimate pesticide risk levels (i.e. effect concentrations may be at lower rates than provides)	n.a.
		Maggi, F., Tang, F. H. M., & Tubiello, F. N. (2023). Agricultural pesticide land budget and river discharge to oceans. Nature, 620(7976), Article 7976. https://doi.org/10.1038/s41586-023-06296-x	Country-based pesticide use data in PEST-CHEM GRID (2014-2022) and BRTSim v.5.0b model to calculate the fate of applied pesticides for the year 2015.	Pesticide environmental concentrations in rivers waters exceeding safe levels for aquatic biodiversity	13,000 km of rivers streches	n.a.	Based on PEST-CHEMGRID in Tang et al., 2021	Figure 1 in Maggi et al. (2023)	"our estimates of biodegradation in soils may be underestimating pollution risk, as they assume direct PAS mineralization to end products, whereas in many observed cases PAS may degrade into a cascade of daughter substances which can be as toxic as the parent and occasionally even more persistent."	n.a.
		Cassou, E. (2018). Pesticides [Text/HTML]. World Bank. https://documents.worldbank.org/en/publication/documents-reports/documentdetail/689281521218090562/Pesticides	FAOSTAT data	Contribution of agriculture to total pesticide use	85-90%	n.a.	n.a.	n.a.	n.a.	n.a.
		FAO. Pesticides Use (FAOSTAT, 2022); https://www.fao.org/faostat/ en/#data/RP and FAO. (2022). Pesticides use, pesticides trade and pesticides indicators. FAO. https://doi.org/10.4060/cc0918en	Country-level statistics, including FAOSTAT Pesticides Trade database	Total pesticide use (2014-2022) and pesticide use in agriculture in 2020 (active substances)	Total use: 3.3-3.7 Tg yr-1 Agricultural use: 2.7 Tg yr-1	n.a.	Data is supplemented by Eurostat pesticides sales data.	n.a.	n.a.	n.a.
	Antimicrobial use	Van Boeckel, T. P., Brower, C., Gilbert, M., Grenfell, B. T., Levin, S. A., Robinson, T. P., Teillant, A., & Laxminarayan, R. (2015). Global trends in antimicrobial use in food animals. Proceedings of the National Academy of Sciences, 112(18), 5649–5654. https://doi.org/10.1073/pnas.1503141112	Antimicrobial use data derives from government veterinary agencies, agriculture ministries, scientific reports and publications, and personal communications with academic researchers, for 228 countries. Absence of data lead to the calculation of country-based coefficients for antimicrobial use for each type of livestock.	Antimicrobial use in livestock in 2010 in tonnes yr-1	63,151 tonnes yr-1	±1560	Maps of animal population densities (for the year 2010) derived from Gilbert et al. (2015) and Robinson et al. (2014)	n.a.	The acutal evidence availanle on the antimicrobial consumption in livestock production systems is very limited. "Antimicrobial consumption levels in middle- and low-income countries were extrapolated from consumption levels in intensive production systems in high-income countries. This methodology may result in significant uncertainties when evaluating the global antimicrobial consumption level i…	n.a.
		Schar, D., Klein, E. Y., Laxminarayan, R., Gilbert, M., & Van Boeckel, T. P. (2020). Global trends in antimicrobial use in aquaculture. Scientific Reports, 10(1), Article 1. https://doi.org/10.1038/s41598-020-78849-3	Systematic review of point prevalence surveys of 146 species-specific antimicrobial use rates, thereby estimating antimicrobial use intensity (mg kg−1) for six species groups.	Antimicrobial use in aquaculture in 2017	10,259 tonnes yr-1	95% uncertainty interval: 3,163-44,727	n.a.	n.a.	No comprehensive standardized antimicrobial use data available, therefore dependent on point prevalence surveys, which are underrepresented in China. Furthermore, antimicrobial use estimates may be conservative since majority of surveys conducted in high and upper middle-income countires, where regulatorymeasures to limit antimicrobial resistance are present (through campaigns and other regulator…	n.a.
		Van Boeckel, T. P., Glennon, E. E., Chen, D., Gilbert, M., Robinson, T. P., Grenfell, B. T., Levin, S. A., Bonhoeffer, S., & Laxminarayan, R. (2017). Reducing antimicrobial use in food animals. Science, 357(6358), 1350–1352. https://doi.org/10.1126/science.aao1495	Consumption estimates are based on species-specific estimate coefficients from countries where data was available (n=38) using statistical extrapolation procedure	Antimicrobial use in livestock and aquaculture (2013)	131109	range: 100,812-190,492	Extrapolation procedure based on Boeckel et al. (2015)	n.a.	n.a.	n.a.
		Acosta, A., Tirkaso, W., Nicolli, F., Van Boeckel, T. P., Cinardi, G., & Song, J. (2025). The future of antibiotic use in livestock. Nature Communications, 16(1), 2469. https://doi.org/10.1038/s41467-025-56825-7	Stastistical modeling of global antimicrobial use estimates based on livestock numbers, (a novel method to calculate) livestock biomass, and antimicrobial use coefficients.	Antimicrobial use in livestock and aquaculture (2019) and projected in 2040	2019: 99,414-110,777 2040: 143,481	range for 2019 reflects different methods to calculate livestock biomass range for 2040 projection: 123,979–163,789	Antimicrobial use data (2019) from WOAH’s seventh annual report on antimicrobial agents intended for use in animals (WOAH, 2023); antimicrobial sale and distribution data (2019) from United States Food and Drug Administration (U.S. FDA) (US FDA, 2019) and Canada's CIPARS (CIPAR, 2019). Livestock biomass was derived from FAO’s Global Livestock Environmental Assessment Model (GLEAM) (FAO, 2022) and…	Figure 1 in Acosta et al. (2025)	n.a.	n.a.

## Sheet: 2. Current state - sec. refs
Planetary Boundary	Primary reference (see Sheet 1.)	Secondary references
Climate change	Nabuurs et al. (2022)	Hansis, E., S.J. Davis, and J. Pongratz, 2015: Relevance of methodological choices for accounting of land use change carbon fluxes. Global Biogeochem. Cycles, 29, 1230–1246, doi:10.1002/2014GB004997.
		Houghton, R.A and A.A. Nassikas, 2017: Global and regional fluxes of carbon from land use and land cover change 1850-2015. Global Biogeochem. Cycles, 31(3), 456–472, doi:10.1002/2016GB005546. 2017;
		Gasser, T. et al., 2020: Historical CO2 emissions from land use and land cover change and their uncertainty. Biogeosciences, 17(15), 4075–4101, doi:10.5194/bg-17-4075-2020.
		Prosperi, P. et al., 2020: New estimates of greenhouse gas emissions from biomass burning and peat fires using MODIS Collection 6 burned areas. Clim. Change, 161(3), 415–432, doi:10.1007/s10584-020-02654-0.
		van der Werf, H.M.G., M.T. Knudsen, and C. Cederberg, 2020: Towards better representation of organic agriculture in life cycle assessment. Nat. Sustain., 3(6), 419–425, doi:10.1038/s41893-020-0489-6
		Crippa, M. et al., 2021: EDGAR v6.0 Greenhouse Gas Emissions. European Commission, Joint Research Centre (JRC), Ispra, Italy. https://edgar.jrc. ec.europa.eu/dataset_ghg60 (Accessed by original source May 1, 2021).
		Friedlingstein, P. et al., 2020: Global Carbon Budget 2019. Earth Syst. Sci. Data, 11(4), 1783–1838, doi:10.5194/essd-11-1783-2019.
		Gütschow J, Günther A, Jeffery L and Gieseke R 2021 The PRIMAP-hist national historical emissions time series v2.2 (1850–2018) Zenodo (https://doi.org/10.5281/ zenodo.4479172)
	Caleffi et al. (2025)	Poore, J. & Nemecek, T. Reducing food’s environmental impacts through producers and consumers. Science 360, 987–992 (2018).
	Tubiello et al. (2021)	IPCC, Guidelines for National Greenhouse Gas Inventories: Volume 4- Agriculture, Forestry and Other Land Use, 2006b, https://www.ipcc-nggip.iges.or.jp/public/2006gl/vol4.html.
		FAO 2020 The share of agriculture in total greenhouse gas emissions (Rome: FAO) (available at: www.fao.org/3/ ca8389en/CA8389EN.pdf)
		Tubiello F N, Salvatore M, Rossi S, Ferrara A, Fitton N and Smith P 2013 The FAOSTAT database of greenhouse gas emissions from agriculture Environ. Res. Lett. 8 015009
		Gütschow J, Günther A, Jeffery L and Gieseke R 2021 The PRIMAP-hist national historical emissions time series v2.2 (1850–2018) Zenodo (https://doi.org/10.5281/ zenodo.4479172)
		Gütschow J, Jeffery L, Gieseke R, Gebel R, Stevens D, Krapp M and Rocha M 2016 The PRIMAP-hist national historical emissions time series Earth Syst. Sci. Data 8 571–603
		Crippa, M. et al., 2021: EDGAR v6.0 Greenhouse Gas Emissions. European Commission, Joint Research Centre (JRC), Ispra, Italy. https://edgar.jrc. ec.europa.eu/dataset_ghg60
	Friedlingstein et al. (2023)	Hansis, E., Davis, S. J., and Pongratz, J.: Relevance of methodological choices for accounting of land use change carbon fluxes, Global Biogeochem. Cycles, 29, 1230–1246, https://doi.org/10.1002/2014GB004997, 2015
		Gasser, T., Crepin, L., Quilcaille, Y., Houghton, R. A., Ciais, P., and Obersteiner, M.: Historical CO2 emissions from land use and land cover change and their uncertainty, Biogeosciences, 17, 4075–4101, https://doi.org/10.5194/bg-17-4075-2020, 2020.
	Crippa et al. (2024)	Houghton, R. A. and Castanho, A.: Annual emissions of carbon from land use, land-use change, and forestry from 1850 to 2020, Earth Syst. Sci. Data, 15, 2025–2054, https://doi.org/10.5194/essd-15-2025-2023, 2023.
		Crippa, M. et al. Food systems are responsible for a third of global anthropogenic GHG emissions. Nat. Food 2, 198–209 (2021)
	Balasubramanian et al. (2021)	IPCC, Guidelines for National Greenhouse Gas Inventories: Volume 4- Agriculture, Forestry and Other Land Use, 2006b, https://www.ipcc-nggip.iges.or.jp/public/2006gl/vol4.html.
		Crippa M et al 2018 Gridded emissions of air pollutants for the period 1970–2012 within EDGAR v4.3.2 Earth Syst. Sci. Data 10 1987–2013
		EEA 2016 EMEP/EEA air pollutant emission inventory guidebook 2016 EEA Rep. No 21/2016 (available at: www.eea.europa.eu/themes/air/air-pollution-sources-1/ emep-eea-air-pollutant-emission-inventory-guidebook) (Accessed by original source October 2020)
		World Bank 2020 Population, Total DataBank (available at: https://databank.worldbank.org/home.aspx) (Accessed by original source June 2020)
		World Bank 2018a What a Waste 2.0 Database What a Waste 2.0 A Glob. Snapshot Solid Waste Manag. to 2050 (available at: https://datacatalog.worldbank.org/dataset/what-wasteglobal-database) (Accessed by original source November 2019)
		FAO 2020a Food and Agriculture Organization of the United Nations Statistical Database (FAOSTAT) (available at: www.fao.org/faostat/en/#data) (Accessed by original source October 2020)
		Van der Werf G R et al 2017 Global fire emissions estimates during 1997–2016 Earth Syst. Sci. Data 9 697–720
		Timmer M, Erumban A, Francois J and Genty A 2012 The World Input-Output Database (WIOD): Contents, Sources and Methods (available at: www.wiod.org) (Accessed by the original source July 2020)
		Merciai S and Schmidt J 2016 Physical/Hybrid supply and use tables. Methodological report EU FP7 DESIRE (available at: http://fp7desire.eu/documents/category/3-publicdeliverables%0A%0A) (Accessed by the original source June 2020)
	Crippa et al. (2022)	Merciai S and Schmidt J 2018 Methodology for the construction of global multi-regional hybrid supply and use tables for the EXIOBASE v3 Database J. Ind. Ecol. 22 516–31
		Crippa, M. et al. Food systems are responsible for a third of global anthropogenic GHG emissions. Nat. Food 2, 198–209 (2021)
	Springmann et al. (2023)	Balasubramanian, S., Domingo, N. G. G., Hunt, N. D., Gittlin, M., Colgan, K. K., Marshall, J. D., Robinson, A. L., Azevedo, I. M. L., Thakrar, S. K., Clark, M. A., Tessum, C. W., Adams, P. J., Pandis, S. N., & Hill, J. D. (2021). The food we eat, the air we breathe: A review of the fine particulate matter-induced air quality health impacts of the global food system. Environmental Research Letters…
		Britz, W. & Witzke, P. CAPRI Model Documentation (University of Bonn, 2014).
		Fellmann, T. et al. Major challenges of integrating agriculture into climate change mitigation policy frameworks. Mitig. Adapt. Strateg. Glob. Change 23,451–468 (2018).
	Forster et al. (2023)	Jansson, T. et al. Coupled Agricultural Subsidies in the EU Undermine Climate Efforts. Agrifood Economics Centre working paper (AgriFood Economics Centre, 2018).
		Smith, C., Nicholls, Z. R. J., Armour, K., Collins, W., Forster, P., Meinshausen, M., Palmer, M. D., and Watanabe, M.: The Earth’s Energy Budget, Climate Feedbacks, and Climate Sensitivity Supplementary Material, in: Climate Change 2021: The Physical Science Basis, Contribution of Working Group I to the Sixth Assessment Report of the Intergovernmental Panel on Climate Change, edited by: MassonDel…
Intact nature	Klein Goldewijk et al. (2017)	IPCC: Annex III: Tables of historical and projected well-mixed greenhouse gas mixing ratios and effective radiative forcing of all climate forcers, edited by: Dentener, F. J., Hall, B., and Smith, C., in: Climate Change 2021: The Physical Science Basis, Contribution of Working Group I to the Sixth Assessment Report of the Intergovernmental Panel on Climate Change, edited by: Masson-Delmotte, V., …
		ESA: Three global LC maps for the 2000, 2005 and 2010 epochs, European Space Agency, available at: http://maps.elie.ucl.ac.be/ CCI/viewer/index.php (last access by original source: May 2017), 2016
		Hollman, R., Merchant, C. J., Saunders, R., Downy, C., Buchwitz, M., Cazenave, A., Chuvieco, E., Defourny, P., de Leeuw, G., Forsberg, R., Holzer-Popp, T., Paul, F., Sandven, S., Sathyendranath, S., van Roozendael, M., and Wagner, W.: The ESA climate change initiative, B. Am. Meteorol. Soc., 94, 1541–1552, https://doi.org/10.1175/BAMS-D-11-00254.1, 2013.
		Waldner, F., Fritz, S., Di Gregorio, A., Plotnikov, D., Bartalev, S., Kussul, N., Gong, P., Thenkabil, P., Hazeu, G., Klein , I., Loew, F., Miettinen, J., Dadhwal, V. K., Lamarche, C., Bontemps, S., and Defourny, P.: A Unified Cropland Layer at 250 m for Global Agriculture Monitoring, Data, 1, 3, https://doi.org/10.3390/data1010003, 2016.
		Siebert, S.: Technical Report documentation irrigation 17900–1900, University of Bonn, Bonn, 2008
		Siebert, S., Kummu, M., Porkka, M., Döll, P., Ramankutty, N., and Scanlon, B. R.: A global data set of the extent of irrigated land from 1900 to 2005, Hydrol. Earth Syst. Sci., 19, 1521–1545, https://doi.org/10.5194/hess-19-1521-2015, 2015.
Land use change	Rockström et al. (2023)	You, L., Wood-Sichra, U., Fritz, S., Guo, Z., See, L., and Koo, J.: Spatial Production Allocation Model (SPAM) 2005 v2.0, available at: http://mapspam.info (last accessby original source: May 2015), 2014.
		FABLE Consortium. (2022). Pathways for food and land use systems to contribute to global biodiversity targets. Alliance of Bioversity International and the International Center for Tropical Agriculture & Sustainable Development Solutions Network (SDSN), Montpellier/Paris. https://doi.org/10.5281/zenodo.10950090
Biosphere integrity (HANPP)	Stenzel et al. (2024)	DeClerck, F., Jones, S., Estrada-Carmona, N., & Fremier, A. (2021). Spare half, share the rest: A revised planetary boundary for biodiversity intactness and integrity. https://doi.org/10.21203/rs.3.rs-355772/v1
		Heinke, J., Rolinski, S., and Müller, C.: Modelling the role of livestock grazing in C and N cycling in grasslands with LPJmL5.0-grazing, Geoscientific Model Development, 16, 2455–2475, https://doi.org/10.5194/gmd-16-2455-2023, 2023
		Bondeau, A., Smith, P. C., Zaehle, S., Schaphoff, S., Lucht, W., Cramer, W., Gerten, D., Lotze-Campen, H., Müller, C., Reichstein, M., and Smith, B.: Modelling the role of agriculture for the 20th century global terrestrial carbon balance, Global Change Biology, 13, 679–706, https://doi.org/10.1111/j.1365-2486.2006.01305.x, 2007.
		Beringer, T., Lucht, W., and Schaphoff, S.: Bioenergy production potential of global biomass plantations under environmental and agricultural constraints, GCB Bioenergy, 3, 299–312, https://doi.org/10.1111/j.1757-1707.2010.01088.x, 2011.
		Ostberg, S., Müller, C., Heinke, J., and Schaphoff, S.: LandInG 1.0: A toolbox to derive input datasets for terrestrial ecosystem modelling at variable resolutions from heterogeneous sources, Geoscientific Model Development Discussions, pp. 1–46, https://doi.org/10.5194/gmd 2022-291, 2023.
		Jägermeyr, J., Gerten, D., Heinke, J., Schaphoff, S., Kummu, M., and Lucht, W.: Water savings potentials of irrigation systems: global simulation of processes and linkages, Hydrol. Earth Syst. Sci., 19, 3073–3091, https://doi.org/10.5194/hess-19-3073-2015, 2015.
		DeClerck, F., Jones, S., Estrada-Carmona, N., & Fremier, A. (2021). Spare half, share the rest: A revised planetary boundary for biodiversity intactness and integrity. https://doi.org/10.21203/rs.3.rs-355772/v1
		Kastner, T., Matej, S., Forrest, M., Gingrich, S., Haberl, H., Hickler, T., Krausmann, F., Lasslop, G., Niedertscheider, M., Plutzar, C., Schwarzmüller, F., Steinkamp, J., and Erb, K.-H.: Land use intensification increasingly drives the spatiotemporal patterns of the global human appropriation of net primary production in the last century, Global Change Biology, 28, 307–322, https://doi.org/https…
	Haberl et al. (2007)	Krausmann, F., Erb, K.-H., Gingrich, S., Haberl, H., Bondeau, A., Gaube, V., Lauk, C., Plutzar, C., and Searchinger, T. D.: Global human appropriation of net primary production doubled in the 20th century, Proceedings of the National Academy of Sciences, 110, 10 32410 329, https://doi.org/10.1073/pnas.1211349110, 2013.
		Global Land Cover (GLC) 2000 data (wwwgvm.jrc.it/glc2000)
		Ramankutty N, Foley JA (1998) Global Biogeochem Cycles 12:667–685.
		Vitousek PM, Mooney HA, Lubchenco J, Melillo JM (1997) Science 277:494499.
		Imhoff ML, Bounoua L, Ricketts T, Loucks C, Harriss R, Lawrence WT (2004) Nature 429:870–873
		Food and Agriculture Organization (2001) Global For Resour Assess 2000 (Food and Agriculture Organization, Rome).
		United Nations (2000) Forest Resources of Europe CIS, North America, Australia, Japan, and New Zealand (industrialized temperate/boreal countries), UN-ECE/FAO Contribution to the Global Forest Resources Assessment 2000, Main Report ECE/TIM/SP/17 (United Nations, New York).
		Sanderson E, Jaiteh M, Levy M, Redford K, Wannebo A, Woolmer G (2002) BioScience 52:891–904.
	Richardson et al. (2023)	Haberl, H., Erb, K. H., Krausmann, F., Gaube, V., Bondeau, A., Plutzar, C., Gingrich, S., Lucht, W., & Fischer-Kowalski, M. (2007). Quantifying and mapping the human appropriation of net primary production in earth’s terrestrial ecosystems. Proceedings of the National Academy of Sciences, 104(31), 12942–12947. https://doi.org/10.1073/pnas.0704243104
		Krausmann, F., Erb, K.-H., Gingrich, S., Haberl, H., Bondeau, A., Gaube, V., Lauk, C., Plutzar, C., and Searchinger, T. D.: Global human appropriation of net primary production doubled in the 20th century, Proceedings of the National Academy of Sciences, 110, 10 32410 329, https://doi.org/10.1073/pnas.1211349110, 2013.
		M.B.Osman, J.E.Tierney,J.Zhu,R.Tardif,G.J.Hakim, J.King,C.J.Poulsen,Globally resolvedsurfacetemper aturessincetheLastGlacialMaximum. Nature 599, 239–244 (2021).
Freshwater	McDermid et al. (2023)
		Siebert, S. & Döll, P. Quantifying blue and green virtual water contents in global crop production as well as potential production losses without irrigation. J Hydrol (Amst) 384, 198–217 (2010).
		Hanasaki, N., Yoshikawa, S., Pokhrel, Y. & Kanae, S. A global hydrological simulation to specify the sources of water used by humans. Hydrol Earth Syst Sci 22, 789–817 (2018).
		Pokhrel, Y. N. et al. Incorporation of groundwater pumping in a global Land Surface Model with the representation of human impacts. Water Resour Res 51, 78–96 (2015)
		Döll, P. & Siebert, S. Global modeling of irrigation water requirements. Water Resour Res 38, 8-1-8–10 (2002)
		Wada, Y., Wisser, D. & Bierkens, M. F. P. Global modeling of withdrawal, allocation and consumptive use of surface water and groundwater resources. Earth System Dynamics 5, 15–40 (2014).
		Zhou, T. et al. Global Irrigation Characteristics and Effects Simulated by Fully Coupled Land Surface, River, and Water Management Models in E3SM. J Adv Model Earth Syst 12, 1–18 (2020).
	Springmann et al. (2018)	Jägermeyr, J., Pastor, A., Biemans, H. & Gerten, D. Reconciling irrigated food production with environmental flows for Sustainable Development Goals implementation. Nat Commun 8, 1–9 (2017)._x000D_
		Shiklomanov, I. A. & Rodda, J. C. World Water Resources at the Beginning of the Twenty-First Century (Cambridge Univ. Press, Cambridge, 2004).
		Gerten, D. et al. Towards a revised planetary boundary for consumptive freshwater use: role of environmental flow requirements. Curr. Opin. Environ. Sustain. 5, 551–558 (2013).
Biogeochemical flows	Schwede et al. (2018)	Robinson, S. et al. The International Model for Policy Analysis of Agricultural Commodities and Trade (IMPACT)—Model Description for Version 3. IFPRI Discussion Paper 1483 (IFPRI, 2015).
		Tan, J., Fu, J.S., Dentener, F., Sun, J., Emmons, L., Tilmes, S., Sudo, K., Flemming, J., Jonson, J.E.,Gravel, S., Bian, H., Henze, D., Lund, M.T., Kucsera, T., Takemura, T., Keating, T., 2018. Multi-model study of HTAP II on sulphur and nitrogen deposition. Atmos. Chem. Phys., 18, 6847-6866._x000D_
	Beusen et al. (2022)	Du E., De Vries W., Han W., Liu X., Yan Z., Jiang Y., 2016. Imbalanced phosphorus and nitrogen deposition in China's forests. Atmos. Chem. Phys., 16(13), 8571-8579.
Stratospheric Ozone	Nabuurs et al. (2022)	Meybeck, M., 1982. Carbon, nitrogen and phosphorous transport by world rivers. Am. J. Sci. 282, 401–450.
		Crippa, M. et al. Food systems are responsible for a third of global anthropogenic GHG emissions. Nat. Food 2, 198–209 (2021)
		FAO, 2021: FAO Statistics, Emissions-Total. Food and Agriculture Organization of the United Nations (FAO), Rome, Italy. http://www.fao. org/faostat/en/#data/GT.
	Tian et al. (2024)	USEPA, 2019: Global Non-CO2 Greenhouse Gas Emission Projections & Mitigation 2015–2050. US Environmental Protection Agency, Washington, DC, USA, 43 pp.
		Crippa, M. et al. Food systems are responsible for a third of global anthropogenic GHG emissions. Nat. Food 2, 198–209 (2021)
		Tubiello, F. N., Salvatore, M., Ferrara, A. F., House, J., Federici, S., Rossi, S., Biancalani, R., Condor Golec, R. D., Jacobs, H., Flammini, A., Prosperi, P., Cardenas-Galindo, P., Schmidhuber, J., Sanz Sanchez, M. J., Srivastava, N., and Smith, P.: The Contribution of Agriculture, Forestry and other Land Use activities to Global Warming, 1990–2012, Global Change Biol., 21, 26552660, https://do…
		Wang, Q., Zhou, F., Shang, Z., Ciais, P., Winiwarter, W., Jackson, R. B., Tubiello, F. N., Janssens-Maenhout, G., Tian, H., Cui, X., Canadell, J. G., Piao, S., and Tao, S.: Data-driven estimates of global nitrous oxide emissions from croplands, Natl. Sci. Rev., 7, 441–452, https://doi.org/10.1093/nsr/nwz087, 2020.
		Tian, H., Yang, Q., Najjar, R. G., Ren, W., Friedrichs, M. A., Hopkinson, C. S., and Pan, S.: Anthropogenic and climatic influences on carbon fluxes from eastern North America to the Atlantic Ocean: A process-based modeling study, J. Geophys. Res.Biogeo., 120, 757–772, 2015.
		Xu, R., Tian, H., Lu, C., Pan, S., Chen, J., Yang, J., and Zhang, B.: Preindustrial nitrous oxide emissions from the land biosphere estimated by using a global biogeochemistry model, Clim. Past, 13, 977–990, https://doi.org/10.5194/cp-13-977-2017, 2017
		Bouwman, A. F., Pawłowski, M., Liu, C., Beusen, A. H. W., Shumway, S. E., Glibert, P. M., and Overbeek, C. C.: Global Hindcasts and Future Projections of Coastal Nitrogen and Phosphorus Loads Due to Shellfish and Seaweed Aquaculture, Rev. Fish. Sci., 19, 331–357, https://doi.org/10.1080/10641262.2011.603849, 2011
		Bouwman, A. F., Beusen, A. H. W., Overbeek, C. C., Bureau, D. P., Pawlowski, M., and Glibert, P. M.: Hindcasts and Future Projections of Global Inland and Coastal Nitrogen and Phosphorus Loads Due to Finfish Aquaculture, Rev. Fish. Sci., 21, 112–156, https://doi.org/10.1080/10641262.2013.790340, 2013
		Beusen, A. H. W., Bouwman, A. F., Van Beek, L. P. H., Mogollón, J. M., and Middelburg, J. J.: Global riverine N and P transport to ocean increased during the 20th century despite increased retention along the aquatic continuum, Biogeosciences, 13, 24412451, https://doi.org/10.5194/bg-13-2441-2016, 2016
Ocean acidification	Nabuurs et al. (2022)	Tian, H., Xu, R., Canadell, J. G., Thompson, R. L., Winiwarter, W., Suntharalingam, P., Davidson, E. A., Ciais, P., Jackson, R. B., Janssens-Maenhout, G., Prather, M. J., Regnier, P., Pan, N., Pan, S., Peters, G. P., Shi, H., Tubiello, F. N., Zaehle, S., Zhou, F., Arneth, A., Battaglia, G., Berthet, S., Bopp, L., Bouwman, A. F., Buitenhuis, E. T., Chang, J., Chipperfield, M. P., Dangal, S. R. S.,…
		Hansis, E., S.J. Davis, and J. Pongratz, 2015: Relevance of methodological choices for accounting of land use change carbon fluxes. Global Biogeochem. Cycles, 29, 1230–1246, doi:10.1002/2014GB004997.
		Houghton, R.A and A.A. Nassikas, 2017: Global and regional fluxes of carbon from land use and land cover change 1850-2015. Global Biogeochem. Cycles, 31(3), 456–472, doi:10.1002/2016GB005546. 2017;
	Tubiello et al. (2021)	Gasser, T. et al., 2020: Historical CO2 emissions from land use and land cover change and their uncertainty. Biogeosciences, 17(15), 4075–4101, doi:10.5194/bg-17-4075-2020.
		FAO 2020 The share of agriculture in total greenhouse gas emissions (Rome: FAO) (available at: www.fao.org/3/ ca8389en/CA8389EN.pdf)
		Gütschow J, Jeffery L, Gieseke R, Gebel R, Stevens D, Krapp M and Rocha M 2016 The PRIMAP-hist national historical emissions time series Earth Syst. Sci. Data 8 571–603
		Gütschow J, Günther A, Jeffery L and Gieseke R 2021 The PRIMAP-hist national historical emissions time series v2.2 (1850–2018) Zenodo (https://doi.org/10.5281/ zenodo.4479172)
		Rosenzweig C et al 2020 Climate change responses benefit from a global food system approach Nat. Food 1 94–7
	Friedlingstein et al. (2023)	Crippa, M. et al. Food systems are responsible for a third of global anthropogenic GHG emissions. Nat. Food 2, 198–209 (2021)
		Andrew, R. M. and Peters, G. P.: The Global Carbon Project’s fossil CO2 emissions dataset (2022v27), Zenodo [data set], https://doi.org/10.5281/zenodo.7215364, 2022.
		Gilfillan, D. and Marland, G.: CDIAC-FF: global and national CO2 emissions from fossil fuel combustion and cement manufacture: 1751–2017, Earth Syst. Sci. Data, 13, 1667–1680, https://doi.org/10.5194/essd-13-1667-2021, 2021
		UNFCCC: Synthesis report for the technical assessment component of the first global stocktake, https://unfccc.int/documents/461466 (last access from orginal source: 9 November 2023), 2022.
		Peters, G. P., Minx, J. C., Weber, C. L., and Edenhofer, O.: Growth in emission transfers via international trade from 1990 to 2008, P. Natl. Acad. Sci. USA, 108, 8903–8908, https://doi.org/10.1073/pnas.1006388108, 2011.
		Hansis, E., S.J. Davis, and J. Pongratz, 2015: Relevance of methodological choices for accounting of land use change carbon fluxes. Global Biogeochem. Cycles, 29, 1230–1246, doi:10.1002/2014GB004997.
		Gasser, T. et al., 2020: Historical CO2 emissions from land use and land cover change and their uncertainty. Biogeosciences, 17(15), 4075–4101, doi:10.5194/bg-17-4075-2020.
	Gruber et al. (2023)	Houghton, R. A. and Castanho, A.: Annual emissions of carbon from land use, land-use change, and forestry from 1850 to 2020, Earth Syst. Sci. Data, 15, 2025–2054, https://doi.org/10.5194/essd-15-2025-2023, 2023.
Aerosols	Crippa et al. (2022)	Friedlingstein, P. et al. Global Carbon Budget 2021. Earth Syst. Sci. Data 14, 1917–2005 (2022)
		Schultz, M. G. et al. Global wildland fire emissions from 1960 to 2000. Glob. Biogeochem. Cycles https://doi.org/10.1029/ 2007GB003031 (2008).
		FAOSTAT. FAO https://www.fao.org/faostat/en/#data/GI (2022)
	Schulte-uebbing et al. (2022)	GFED. https://www.geo.vu.nl/gwerf/GFED/GFED4/ancill/ (2017).
	Balasubramanian et al. (2021)	Beusen, A. H. W., Van Beek, L. P. H., Bouwman, A. F., Mogollón, J. M., & Middelburg, J. J. (2015). Coupling global models for hydrology and nutrient loading to simulate nitrogen and phosphorus retention in surface water - Description of IMAGE-GNM and analysis of performance. Geoscientific Model Development, 8(12), 4045–4067. https://doi.org/10.5194/gmd-8-4045-2015
		Crippa M et al 2018 Gridded emissions of air pollutants for the period 1970–2012 within EDGAR v4.3.2 Earth Syst. Sci. Data 10 1987–2013
		EEA 2016 EMEP/EEA air pollutant emission inventory guidebook 2016 EEA Rep. No 21/2016 (available at: www.eea.europa.eu/themes/air/air-pollution-sources-1/ emep-eea-air-pollutant-emission-inventory-guidebook) (Accessed by original source October 2020)
		World Bank 2020 Population, Total DataBank (available at: https://databank.worldbank.org/home.aspx) (Accessed by original source June 2020)
		World Bank 2018 World Development Indicator Agric. For. fishing, value added (% GDP) (available at: https:// data.worldbank.org/indicator) (Accessed by original source June 2020)
		FAO 2020 Food and Agriculture Organization of the United Nations Statistical Database (FAOSTAT) (available at: www.fao.org/faostat/en/#data) (Accessed by original source October 2020)
		Van der Werf G R et al 2017 Global fire emissions estimates during 1997–2016 Earth Syst. Sci. Data 9 697–720
		Timmer M, Erumban A, Francois J and Genty A 2012 The World Input-Output Database (WIOD): Contents, Sources and Methods (available at: www.wiod.org) (Accessed by original source July 2020)
		Merciai S and Schmidt J 2016 Physical/Hybrid supply and use tables. Methodological report EU FP7 DESIRE (available at: http://fp7desire.eu/documents/category/3-publicdeliverables%0A%0A) (Accessed by original source June 2020)
	Lelieveld et al. (2015)	Merciai S and Schmidt J 2018 Methodology for the construction of global multi-regional hybrid supply and use tables for the EXIOBASE v3 Database J. Ind. Ecol. 22 516–31
Novel entities - pesticides	Tang et al. (2021)	Doering, U., Janssens-Maenhout, G., van Aardenne, J. & Pagliari, V. Climate Change and Impact Research in the Mediterranean Environment: Scenarios of Future Climate Change. JRC Tech. Note 62957 (Joint Research Centre, Ispra, 2010)
		Baker, N. T. Estimated Annual Agricultural Pesticide Use by Major Crop or Crop Group for States of the Conterminous United States, 1992–2016 (USGS, 2018); https://doi.org/10.5066/F7NP22KM
	Maggi et al. (2023)	FAOSTAT: Database Collection of the Food and Agriculture Organization of the United Nations (FAO, 2019); http://www.fao.org/faostat/en/#data
Novel entities - antimicrobial use	Van Boeckel et al. (2015)	Tang, F. H. M., Lenzen, M., McBratney, A., & Maggi, F. (2021). Risk of pesticide pollution at the global scale. Nature Geoscience, 14(4), Article 4. https://doi.org/10.1038/s41561-021-00712-5
		Gilbert M, et al. (2015) Mapping the global distribution of intensively farmed chicken and pigs. PLoS ONE, in press.
	Van Boeckel et al. (2017)	Robinson TP, et al. (2014) Mapping the global distribution of livestock. PLoS ONE 9(5): e96084.
	Acosta et al. (2025)	Van Boeckel, T. P., Brower, C., Gilbert, M., Grenfell, B. T., Levin, S. A., Robinson, T. P., Teillant, A., & Laxminarayan, R. (2015). Global trends in antimicrobial use in food animals. Proceedings of the National Academy of Sciences, 112(18), 5649–5654. https://doi.org/10.1073/pnas.1503141112
		WOAH. Seventh Annual Report on Antimicrobial Agents Intended for Use in Animals. Retrieved from https://www.woah.org/app/ uploads/2023/05/a-seventh-annual-report-amu-final.pdf (2023).
		U.S. Food and Drug Administration.2019 summary report on antimicrobials sold or distributed for use in food-producing animals. U.S. Department of Health and Human Services https://www.fda. gov/media/144427/download (2019).
		Canadian Integrated Program for Antimicrobial Resistance Surveillance (CIPARS). CIPARS 2019 annual report. Public Health Agency of Canada. https://www.canada.ca/en/publichealth/services/surveillance/canadian-integrated-programantimicrobial-resistance-surveillance-cipars/cipars-2019integrated-findings.html (2019).
		FAO. Global Livestock Environmental Assessment Model - Version 3 (GLEAM). https://www.fao.org/gleam/resources/en/ (2022).
		FAO. Gridded livestock of the world (GLW). https://data.apps.fao. org/catalog/dataset/glw (2022).

## Sheet: 3. Boundary state
Planetary Boundary	Food system boundary	Evidence base for food system boundary	Method/approach for boundary definition	Additional references
Climate change	5 GtCO2e yr-1	Nabuurs, G.-J., Mrabet, R., Abu Hatab, A., Bustamante, M., Clark, H., Havlík, P., House, J., Mbow, C., Ninan, K. N., Popp, A., Roe, S., Sohngen, B., & Towprayoon, S. (2022). Agriculture, Forestry and Other Land Uses (Chapter 7) (A. R. Shukla, J. Skea, R. Slade, A. Al Khourdajie, R. van Diemen, D. McCollum, M. Pathak, S. Some, P. Vyas, R. Fradera, M. Belkacemi, A. Hasija, G. Lisboa, S. Luz, & J. M…	Top-down sector optimization and bottom-up aggregation of technical potentials from IPCC. Remaining 5 GtCO2e mainly comprise hard-to-abate CH4 and N2O emissions from biological processes in agriculture. Mitigation potentials are further described in specific studies (i.e. additional references) and include scenarios with more and less ambitious demand-side changed.	Frank, S., Havlík, P., Stehfest, E., van Meijl, H., Witzke, P., Pérez-Domínguez, I., van Dijk, M., Doelman, J. C., Fellmann, T., Koopman, J. F. L., Tabeau, A., & Valin, H. (2019). Agricultural non-CO2 emission reduction potential in the context of the 1.5 °C target. Nature Climate Change, 9(1), 66–72. https://doi.org/10.1038/s41558-018-0358-8
				Griscom, B.W. et al., 2017: Natural climate solutions. Proc. Natl. Acad. Sci., 114(44), 11645–11650, doi:10.1073/pnas.1710465114.
				Wollenberg, E., Richards, M., Smith, P., Havlík, P., Obersteiner, M., Tubiello, F. N., Herold, M., Gerber, P., Carter, S., Reisinger, A., van Vuuren, D. P., Dickie, A., Neufeldt, H., Sander, B. O., Wassmann, R., Sommer, R., Amonette, J. E., Falcucci, A., Herrero, M., … Campbell, B. M. (2016). Reducing emissions from agriculture to meet the 2 °C target. Global Change Biology, 22(12), 3859–3864. ht…
				Smith, P. et al., 2008: Greenhouse gas mitigation in agriculture. Philos. Trans. R. Soc. B Biol. Sci., 363(1492), 789–813, doi:10.1098/rstb.2007.2184
				Roe, S., Streck, C., Beach, R., Busch, J., Chapman, M., Daioglou, V., Deppermann, A., Doelman, J., Emmet-Booth, J., Engelmann, J., Fricko, O., Frischmann, C., Funk, J., Grassi, G., Griscom, B., Havlik, P., Hanssen, S., Humpenöder, F., Landholm, D., … Lawrence, D. (2021). Land-based measures to mitigate climate change: Potential and feasibility by country. Global Change Biology, 27(23), 6025–6058.…
Land Use change	Zero conversion (agricultural land <48 Mha)	DeClerck, F. A. J., Koziell, I., Benton, T., Garibaldi, L. A., Kremen, C., Maron, M., Del Rio, C. R., Sidhu, A., Wirths, J., Clark, M., Dickens, C., Carmona, N. E., Fremier, A. K., Jones, S. K., Khoury, C. K., Lal, R., Obersteiner, M., Remans, R., Rusch, A., … Winowiecki, L. (2023). A Whole Earth Approach to Nature-Positive Food: Biodiversity and Agriculture. In J. von Braun, K. Afsana, L. O. Fre…	Global: preserving sufficient intactness requires halting further loss of intact nature from agricultural induced land conversion.	n.a.
	Restoring 8.5 MKm2 forest at expense of agricultural land	Richardson, K., Steffen, W., Lucht, W., Bendtsen, J., Cornell, S. E., Donges, J. F., Drüke, M., Fetzer, I., Bala, G., von Bloh, W., Feulner, G., Fiedler, S., Gerten, D., Gleeson, T., Hofmann, M., Huiskamp, W., Kummu, M., Mohan, C., Nogués-Bravo, D., … Rockström, J. (2023). Earth beyond six of nine planetary boundaries. Science Advances, 9(37), eadh2458. https://doi.org/10.1126/sciadv.adh2458	Forest biomes: Reduction proportional to agricultural land use across biomes (compared to other land uses), while restoring tropical, temperate, and boreal forest back within PB (see Figure S1 in this manuscript).	n.a.
	All ecoregions <50% agricultural land	DeClerck, F. A. J., Koziell, I., Benton, T., Garibaldi, L. A., Kremen, C., Maron, M., Del Rio, C. R., Sidhu, A., Wirths, J., Clark, M., Dickens, C., Carmona, N. E., Fremier, A. K., Jones, S. K., Khoury, C. K., Lal, R., Obersteiner, M., Remans, R., Rusch, A., … Winowiecki, L. (2023). A Whole Earth Approach to Nature-Positive Food: Biodiversity and Agriculture. In J. von Braun, K. Afsana, L. O. Fre…	Ecoregions: Distribution of intactness thresholds across ecoregions, by allowing maximum agricultural land at upper range (50%), anticipating other land uses while leaving at least 30% (lower bound of the range) intactness in each ecoregion	n.a.
Biosphere Integrity (HANPP)	5.5 GtC yr-1	Richardson, K., Steffen, W., Lucht, W., Bendtsen, J., Cornell, S. E., Donges, J. F., Drüke, M., Fetzer, I., Bala, G., von Bloh, W., Feulner, G., Fiedler, S., Gerten, D., Gleeson, T., Hofmann, M., Huiskamp, W., Kummu, M., Mohan, C., Nogués-Bravo, D., … Rockström, J. (2023). Earth beyond six of nine planetary boundaries. Science Advances, 9(37), eadh2458. https://doi.org/10.1126/sciadv.adh2458	Food system boundary is equal to Planetary Boundary (<5.5 GtC yr-1) considering major contribution of food systems to HANPP as well as limited capacity of other sectors to reduce HANPP	n.a.
Biosphere Integrity (Ecosystem Integrity)	20-25% (semi-)natural habitat embedded in all agricultural lands	Garibaldi, L. A., Oddi, F. J., Miguez, F. E., Bartomeus, I., Orr, M. C., Jobbágy, E. G., Kremen, C., Schulte, L. A., Hughes, A. C., Bagnato, C., Abramson, G., Bridgewater, P., Carella, D. G., Díaz, S., Dicks, L. V., Ellis, E. C., Goldenberg, M., Huaylla, C. A., Kuperman, M., … Zhu, C.-D. (2021). Working landscapes need at least 20% native habitat. Conservation Letters, 14(2), e12773. https://doi.…	Food system boundary is equal to Earth System Boundary (20-25%), which is based on a survey from >3,000 original studies. Systematic review of 154 peer-reviewed studies on minimum levels of (semi-)natural habitat quantity, quality, and spatial configuration needed in human-modified landscapes to secure functional integrity essential for sustaining NCP provision. NCPs: (1) pollination, (2) pest an…	Mohamed, A., DeClerck, F., Verburg, P. H., Obura, D., Abrams, J. F., Zafra-Calvo, N., Rocha, J., Estrada-Carmona, N., Fremier, A., Jones, S. K., Meier, I. C., & Stewart-Koster, B. (2024). Securing Nature’s Contributions to People requires at least 20%–25% (semi-)natural habitat in human-modified landscapes. One Earth, 7(1), 59–71. https://doi.org/10.1016/j.oneear.2023.12.008
				Rockström, J., Gupta, J., Qin, D., Lade, S. J., Abrams, J. F., Andersen, L. S., Armstrong McKay, D. I., Bai, X., Bala, G., Bunn, S. E., Ciobanu, D., DeClerck, F., Ebi, K., Gifford, L., Gordon, C., Hasan, S., Kanie, N., Lenton, T. M., Loriani, S., … Zhang, X. (2023). Safe and just Earth system boundaries. Nature, 619(7968), Article 7968. https://doi.org/10.1038/s41586-023-06083-8
Freshwater	< 2,000 km3 yr-1	McDermid, S., Nocco, M., Lawston-Parker, P., Keune, J., Pokhrel, Y., Jain, M., Jägermeyr, J., Brocca, L., Massari, C., Jones, A. D., Vahmani, P., Thiery, W., Yao, Y., Bell, A., Chen, L., Dorigo, W., Hanasaki, N., Jasechko, S., Lo, M.-H., … Yokohata, T. (2023). Irrigation in the Earth system. Nature Reviews Earth & Environment, 1–19. https://doi.org/10.1038/s43017-023-00438-5	Food system boundary is proportional to the current share of agriculture consumptive use to the total consumptive use. This share is based on the lower end of the range of estimated current share of agriculture of the total consumptive water use (70%) (see also Table S5 in this manuscript).	n.a.
Nitrogen	< 57 Tg N yr-1 of N surplus	De Vries, W., Schulte-Uebbing, L. F., Beusen, A. H. W., & Te Wierik, S. A. (2024). Revisiting planetary boundaries for nitrogen and phosphorus. Manuscript Submitted for Publication.	Food system boundary based on proportional reduction of N surplus assuming proportional reduction across sectors (offering only limited flexibility of ± 60 Tg N yr-1 as a boundary).	n.a.
Phosphorus	<7.2 Tg of P yr-1	De Vries, W., Schulte-Uebbing, L. F., Beusen, A. H. W., & Te Wierik, S. A. (2024). Revisiting planetary boundaries for nitrogen and phosphorus. Manuscript Submitted for Publication.	Reduction proportional to the current share from agricultural P to total P delivery (75% attributed to agriculture).	n.a.
Stratospheric ozone	< 1.8 Tg N yr-1	De Vries, W., Schulte-Uebbing, L. F., Beusen, A. H. W., & Te Wierik, S. A. (2024). Revisiting planetary boundaries for nitrogen and phosphorus. Manuscript Submitted for Publication.	Restating the N surplus boundary, which requires local reductions of N inputs, and thereby reduces N2O emissions with 55% (from 3.9 to 1.9 Tg N yr-1).	n.a.
Aerosols	Northern hemisphere: <20 Tg NH3 (45% reduction in global NH3 emissions compared to current emissions) Southern hemisphere: halting biomass burning emissions from land conversion	De Vries, W., Schulte-Uebbing, L. F., Beusen, A. H. W., & Te Wierik, S. A. (2024). Revisiting planetary boundaries for nitrogen and phosphorus. Manuscript Submitted for Publication.	Restating the N surplus boundary, which requires a reduction of >40% of current NH3 emissions to prevent harmful levels of N deposition, mostly in northern hemisphere. Restating the Land System change boundary, halting biomass burning for land clearance, reducing main source of PM2.5 emissions in the southern hemisphere.	Lelieveld, J., Evans, J. S., Fnais, M., Giannadaki, D., & Pozzer, A. (2015). The contribution of outdoor air pollution sources to premature mortality on a global scale. Nature, 525(7569), Article 7569. https://doi.org/10.1038/nature15371
Ocean Acidification	Zero net CO2 emissions from land use change and fossil emissions in the food-chain	Nabuurs, G.-J., Mrabet, R., Abu Hatab, A., Bustamante, M., Clark, H., Havlík, P., House, J., Mbow, C., Ninan, K. N., Popp, A., Roe, S., Sohngen, B., & Towprayoon, S. (2022). Agriculture, Forestry and Other Land Uses (Chapter 7) (A. R. Shukla, J. Skea, R. Slade, A. Al Khourdajie, R. van Diemen, D. McCollum, M. Pathak, S. Some, P. Vyas, R. Fradera, M. Belkacemi, A. Hasija, G. Lisboa, S. Luz, & J. M…	Restating climate change and land use boundaries (zero CO2 emissions from agriculture)	Tubiello, F. N., Rosenzweig, C., Conchedda, G., Karl, K., Gütschow, J., Xueyao, P., Obli-Laryea, G., Wanner, N., Qiu, S. Y., Barros, J. D., Flammini, A., Mencos-Contreras, E., Souza, L., Quadrelli, R., Heiðarsdóttir, H. H., Benoit, P., Hayek, M., & Sandalow, D. (2021). Greenhouse gas emissions from food systems: Building the evidence base. Environmental Research Letters, 16(6), 065007. https://do…
Novel entities (pesticides)	< 1 Tg PAS yr-1 (>70% reduction of current application) to avoid high pollution risk; < 0.2 Tg PAS yr-1 (> 90% reduction of current application) to remain below low pollution risk	Tang, F. H. M., Lenzen, M., McBratney, A., & Maggi, F. (2021). Risk of pesticide pollution at the global scale. Nature Geoscience, 14(4), Article 4. https://doi.org/10.1038/s41561-021-00712-5	Globally explicit spatial simulation following top-down reduction of local occurrence of high risks (no-effect concentration exceeded by three order of magnitude) or low risks (exceedance of no-effect concentration). Assuming uniform reduction across all types of PAS.	n.a.
Novel entities (antimicrobial use)	Halting prophylactic use and reducing overall use by >50% (max. 36,500-75,000 tons yr-1)	Van Boeckel, T. P., Glennon, E. E., Chen, D., Gilbert, M., Robinson, T. P., Grenfell, B. T., Levin, S. A., Bonhoeffer, S., & Laxminarayan, R. (2017). Reducing antimicrobial use in food animals. Science, 357(6358), 1350–1352. https://doi.org/10.1126/science.aao1495	Halving application rates following evidence on maintaining productive animal production systems with average application of 25 mg kg-1 animal (current 50 mg kg-1). In addition, halting prophylactic use (unknown amount)	J.O’Neill, Tackling drug-resistant infections globally: Final report and recommendations (Review onAntimicrobial Resistance,2016); https://amr-review.org/Publications. html.
